# Supplementary material for: Biomarkers for Predicting Malignant Transformation of Premalignant Lesions of the Larynx: A Systematic Review
Source: Diagnostics (Basel). 2026 Jan 12;16(2):236. doi: 10.3390/diagnostics16020236 (PMC12840134; doi:10.3390/diagnostics16020236)
Supplement: Supplementary file 1 [file diagnostics-16-00236-s001.zip]

Archive with 1 entries (1 files):
- diagnostics-4050196-supplementary.pdf
